# Supplementary material for: Flexible Polymer-Stabilized Liquid Crystal Films Based on Radical-Promoted Cationic Co-Polymerization of Epoxy Monomers for Smart Windows
Source: Polymers (Basel). 2026 Jul 7;18(13):1675. doi: 10.3390/polym18131675 (PMC13364476; doi:10.3390/polym18131675)
Supplement: Supplementary file 1 [file polymers-18-01675-s001.zip]

Archive with 1 entries (1 files):
- polymers-4399205-supplementary.pdf
